# Supplementary material for: Long COVID Symptoms vs. Back Pain and Physical Activity among Students in Poland—Cross-Sectional Study
Source: J Clin Med. 2024 Feb 11;13(4):1038. doi: 10.3390/jcm13041038 (PMC10889772; doi:10.3390/jcm13041038)
Supplement: Supplementary file 1 [file jcm-13-01038-s001.zip]

Archive with 1 entries (1 files):
- jcm-2845815-supplementary.pdf
